# Supplementary material for: Highly Sensitive Pressure Sensor Based on Elastic Conductive Microspheres
Source: Sensors (Basel). 2024 Mar 2;24(5):1640. doi: 10.3390/s24051640 (PMC10934857; doi:10.3390/s24051640)
Supplement: Supplementary file 1 [file sensors-24-01640-s001.zip]

Archive with 1 entries (1 files):
- sensors-2823604-supplementary.pdf
